# Supplementary material for: Identification of SaCas9 orthologs containing a conserved serine residue that determines simple NNGG PAM recognition
Source: PLoS Biol. 2022 Nov 30;20(11):e3001897. doi: 10.1371/journal.pbio.3001897 (PMC9710800; doi:10.1371/journal.pbio.3001897)
Supplement: S1 Data — Raw data from all reported summary statistics. (XLSX) [file pbio.3001897.s009.xlsx]

## Sheet: Figure 3C-D
Figure 3. Genome editing for endogenous sites.
Figure 3C
	SaCas9							SmiCas9							Sha2Cas9							SpeCas9
	Repeat 1	Repeat 2	Repeat 3	Average	Stdev			Repeat 1	Repeat 2	Repeat 3	Average	Stdev			Repeat 1	Repeat 2	Repeat 3	Average	Stdev			Repeat 1	Repeat 2	Repeat 3	Average	Stdev
E0	4.07	6.99	2.54	4.53333	2.26089		E0	0.77	1.82	1.19	1.26	0.528488		E0	6.17	27.88	15.37	16.4733	10.897		E0	6.06	4.08	9.55	6.56333	2.76952
E4	54.81	17.44	16.86	29.7033	21.7449		E4	5.72	11.4	8.56	8.56	2.84		E4	9.06	31.9	30.01	23.6567	12.6764		E4	19.73	8.96	24.41	17.7	7.92252
E7	19.32	8.46	27.02	18.2667	9.32473		E7	4.73	6.04	3.58	4.78333	1.23087		E7	11.33	13.26	11.83	12.14	1.00165		E7	10.82	5.43	15.88	10.71	5.22587
G1	17.33	15.18	14.64	15.7167	1.42304		G1	7.01	13.27	9.01	9.76333	3.19727		G1	11.35	1.2	7.89	6.81333	5.15995		G1	9.92	4.18	11.79	8.63	3.96561
G3	1.82	3.16	5.72	3.56667	1.98155		G3	9.76	11.38	8.43	9.85667	1.47737		G3	14.18	19.03	19.54	17.5833	2.95838		G3	20.69	7.3	22.87	16.9533	8.43079
G4	22.86	12.95	18.29	18.0333	4.95998		G4	12.38	12.76	7.44	10.86	2.96789		G4	9.35	24.54	16.22	16.7033	7.60653		G4	21.02	11.05	23.09	18.3867	6.43749
G5	17.11	21.6	17.92	18.8767	2.393		G5	2.44	5.27	6.01	4.57333	1.88421		G5	17.05	15.14	16.4	16.1967	0.971099		G5	13.55	4.92	12.82	10.43	4.78574
G6	18.25	27.54	27.58	24.4567	5.37517		G6	11.87	21.91	29.35	21.0433	8.77217		G6	20.23	27.13	20.01	22.4567	4.04872		G6	38.87	12.73	35.29	28.9633	14.172
G7	10.98	8.7	7.28	8.98667	1.86658		G7	3.38	6.62	3.89	4.63	1.74215		G7	21.3	17.93	21.82	20.35	2.11185		G7	23.95	6.94	13.48	14.79	8.58033
G8	25.5	12	22.27	19.9233	7.0493		G8	5.74	1.97	2.06	3.25667	2.1511		G8	19.93	22.79	20.28	21	1.56003		G8	12.2	6.61	15.11	11.3067	4.31984
G9	3.68	1.87	1.36	2.30333	1.21919		G9	11.74	11.63	12.74	12.0367	0.611583		G9	20.53	29.02	27.85	25.8	4.60129		G9	17.45	5.5	28.65	17.2	11.577
G10	11.13	5.19	7.47	7.93	2.9966		G10	10.09	28.31	15.57	17.99	9.34796		G10	13.03	8.21	8.7	9.98	2.65272		G10	21.64	10.08	23.28	18.3333	7.19448
S3	13.58	11.77	13.78	13.0433	1.10726		S3	13.3	17.51	20.73	17.18	3.72598		S3	11	3.35	4.15	6.16667	4.20486		S3	14.93	6.54	16.9	12.79	5.50155
Figure 3D
One-way ANOVA test
F(3, 48)=2.478

## Sheet: Figure 4A
Figure 4. Analysis of Sha2Cas9-HF and SpeCas9-HF specificity.
Figure 4A
	Sha2Cas9-HF							SpeCas9-HF
	Repeat 1	Repeat 2	Repeat 3	Average	Stdev			Repeat 1	Repeat 2	Repeat 3	Average	Stdev
ON	10.9	10.5	10.3	10.5667	0.305505		ON	14.6	14.4	13.7	14.2333	0.472582
M2	0.13	0.17	0.14	0.146667	0.0208167		M2	0.54	0.81	0.62	0.656667	0.138684
M4	0.054	0.036	0.042	0.044	0.00916515		M4	0	0.044	0.011	0.0183333	0.0228983
M6	0.047	0.056	0.055	0.0526667	0.00493288		M6	0	0	0	0	0
M8	0.065	0.087	0.088	0.08	0.013		M8	0.011	0	0.011	0.00733333	0.00635085
M10	0.047	0.095	0.019	0.0536667	0.0384361		M10	0.011	0.012	0.057	0.0266667	0.0262742
M12	0.073	0.064	0.056	0.0643333	0.0085049		M12	0.087	0.088	0.098	0.091	0.00608276
M14	0.044	0.052	0.046	0.0473333	0.00416333		M14	0.077	0.12	0.088	0.095	0.0223383
M16	0.22	0.23	0.21	0.22	0.01		M16	0.55	0.62	0.57	0.58	0.0360555
M18	0.086	0.1	0.1	0.0953333	0.0080829		M18	0.011	0.011	0.022	0.0146667	0.00635085
M20	0.019	0.047	0.032	0.0326667	0.0140119		M20	0	0	0.011	0.00366667	0.00635085
NC	0.018	0.018	0.00909	0.01503	0.00514419		NC	0	0	0	0	0

## Sheet: Figure 5A-B
Figure 5. Evaluation of Sha2Cas9-HF and SpeCas9-HF on-target activities.
Figure 5A
	Sha2Cas9							Sha2Cas9-HF							SpeCas9							SpeCas9-HF
	Repeat 1	Repeat 2	Repeat 3	Average	Stdev			Repeat 1	Repeat 2	Repeat 3	Average	Stdev			Repeat 1	Repeat 2	Repeat 3	Average	Stdev			Repeat 1	Repeat 2	Repeat 3	Average	Stdev
E0	6.17	27.88	15.37	16.4733	10.897		E0	1.42	4.92	3.49	3.27667	1.75973		E0	6.06	4.08	9.55	6.56333	2.76952		E0	8.23	7.41	11.93	9.19	2.40807
E4	9.06	31.9	30.01	23.6567	12.6764		E4	16.57	16.29	16.2	16.3533	0.192959		E4	19.73	8.96	24.41	17.7	7.92252		E4	10.4	12.68	9.37	10.8167	1.69388
E7	11.33	13.26	11.83	12.14	1.00165		E7	10.25	10.31	10.3	10.2867	0.0321455		E7	10.82	5.43	15.88	10.71	5.22587		E7	6.49	8.11	7.79	7.46333	0.857982
G1	11.35	1.2	7.89	6.81333	5.15995		G1	13.84	13.45	13.44	13.5767	0.228108		G1	9.92	4.18	11.79	8.63	3.96561		G1	15.87	18.44	16.34	16.8833	1.36844
G3	14.18	19.03	19.54	17.5833	2.95838		G3	10.37	10.54	10.28	10.3967	0.132035		G3	20.69	7.3	22.87	16.9533	8.43079		G3	15.15	19.99	20.9	18.68	3.09074
G4	9.35	24.54	16.22	16.7033	7.60653		G4	11.7	11.99	11.99	11.8933	0.167432		G4	21.02	11.05	23.09	18.3867	6.43749		G4	17.53	18.29	21.72	19.18	2.23229
G5	17.05	15.14	16.4	16.1967	0.971099		G5	17.28	17.47	17.48	17.41	0.112694		G5	13.55	4.92	12.82	10.43	4.78574		G5	24.09	30.97	27.97	27.6767	3.44937
G6	20.23	27.13	20.01	22.4567	4.04872		G6	23.4	23.2	23.13	23.2433	0.140119		G6	38.87	12.73	35.29	28.9633	14.172		G6	21.78	15.89	21.06	19.5767	3.21298
G7	21.3	17.93	21.82	20.35	2.11185		G7	10.83	13.53	14.3	12.8867	1.82226		G7	23.95	6.94	13.48	14.79	8.58033		G7	22.96	21.26	21.94	22.0533	0.855648
G8	19.93	22.79	20.28	21	1.56003		G8	12.77	12.92	12.74	12.81	0.0964365		G8	12.2	6.61	15.11	11.3067	4.31984		G8	0.79	0.34	0.73	0.62	0.244336
G9	20.53	29.02	27.85	25.8	4.60129		G9	15.04	14.87	15.08	14.9967	0.111505		G9	17.45	5.5	28.65	17.2	11.577		G9	15.64	11.08	16.33	14.35	2.85284
G10	13.03	8.21	8.7	9.98	2.65272		G10	14.64	14.45	14.47	14.52	0.104403		G10	21.64	10.08	23.28	18.3333	7.19448		G10	13.27	8.79	9.79	10.6167	2.35162
S3	11	3.35	4.15	6.16667	4.20486		S3	12.89	12.83	13.11	12.9433	0.147422		S3	14.93	6.54	16.9	12.79	5.50155		S3	15.16	17.82	19.99	17.6567	2.41914
Figure 5B
Sha2Cas9 vs. Sha2Cas9-HF T检验
t-values			1.457
degrees of freedom			24
P values			0.1581
SpeCas9 vs. SpeCas9-HF T检验
t-values			0.06066
degrees of freedom			24
P values			0.9521

## Sheet: Figure S4
Figure S4 Evaluation of the genome editing efficiency of 6 SaCas9 orthologs.
Figure S4
SmiCas9		Sha2Cas9		SpeCas9		SwaCas9		Swa2Cas9		SaCas9
E0	27.1	E0	26.4	E0	17.3	G2	0	E0	6.6	E0	0
E1	24.3431	E1	17.9	E1	23.1	E0	0	E1	0	E1	16.5344
E4	20.8087	E4	10.8	E4	9.3	E1	12.5378	E4	0	E4	0
E5	24.5758	E5	23.5	E5	13.8	E4	6.4693	G1	0	E5	18.8303
E7	28.5924	E7	24.7	E7	18.7	E5	0	G2	0	E7	21.7468
G1	19.748	G1	9.2	G3	25.5	E7	0	G3	0	G3	16.113
G2	26.9977	G2	12	G4	24.7	G3	12.1	G5	0	G4	17.9857
G3	44.0645	G3	54.1	G5	17.8	G4	10.4088	G7	0	G5	27.1591
G4	19.5332	G4	16.7	G6	18.6	G5	10.807	A2	14.85	G6	23.8884
G5	20.7629	G5	19.7	G7	22.7	G6	12.1908			G7	7.88276
G6	25.5961	G6	17.3	G8	22.9	G7	15.6691			G8	9.94251
G8	8.67866	G7	39.7	G9	39.2	G8	5.87231			G9	7.4
G10	29.4488	G8	46.9	G10	22.6	G9	19.1599			G10	0
G11	11.4569	G10	30.2	G11	22.7	G10	6.27712			G11	0
A1	17.585	A1	18.2	G17	0	G11	5.45857			S3	6.47784
A2	19.1864	A2	11.1	S3	8.9

## Sheet: Figure S5
Figure S5. Analysis of four Cas9 ortholog specificity.
	SaCas9							SmiCas9
	Repeat 1	Repeat 2	Repeat 3	Average	Stdev			Repeat 1	Repeat 2	Repeat 3	Average	Stdev
ON	5.47	5.51	6.43	5.80333	0.543078		ON	7.04	3.71	4.04	4.93	1.83475
M2	0.033	0.016	0.039	0.0293333	0.0119304		M2	0.082	0.081	0.067	0.0766667	0.0083865
M4	0.056	0.079	0.052	0.0623333	0.0145717		M4	0.119	0.18	0.07	0.123	0.055109
M6	0.041	0.16	0.064	0.0883333	0.0631216		M6	0.174	0.11	0.12	0.134667	0.0344287
M8	0.21	0.1	0.7	0.336667	0.319427		M8	0.192	0.095	0.082	0.123	0.0601082
M10	0.17	0.2	0.064	0.144667	0.0714516		M10	0.122	0.1	0.067	0.0963333	0.0276827
M12	0.34	0.42	0.83	0.53	0.262869		M12	0.131	0.26	0.14	0.177	0.0720208
M14	0.15	0.28	0.15	0.193333	0.0750555		M14	0.201	0.19	0.19	0.193667	0.00635085
M16	0.21	0.3	0.48	0.33	0.137477		M16	0.214	0.26	0.23	0.234667	0.0233524
M18	0	0.046	0.012	0.0193333	0.0238607		M18	0.09	0.6	0.23	0.306667	0.263502
M20	0.073	0.051	0	0.0413333	0.0374477		M20	0.14	0.19	0.17	0.166667	0.0251661
NC	0	0	0	0	0		NC	0.088	0.024	0.086	0.066	0.0363868
	Sha2Cas9							SpeCas9
	Repeat 1	Repeat 2	Repeat 3	Average	Stdev			Repeat 1	Repeat 2	Repeat 3	Average	Stdev
ON	15.3	13.7	12.5	13.8333	1.40475		ON	18.3	10.4	14.6	14.4333	3.95264
M2	8.25	2.6	4.24	5.03	2.90666		M2	7.28	4.52	2.45	4.75	2.4232
M4	6.07	3.85	3.21	4.37667	1.50098		M4	3.32	1.93	1.33	2.19333	1.0208
M6	7.63	4.91	4.5	5.68	1.70115		M6	4.57	2.19	2.57	3.11	1.27859
M8	6.35	5.17	3.18	4.9	1.60215		M8	2.48	6.99	2.51	3.99333	2.59523
M10	6.91	1.83	1.78	3.50667	2.94748		M10	6.26	3.48	2.83	4.19	1.82189
M12	7.97	4.39	3.83	5.39667	2.24609		M12	9.66	5.38	2.21	5.75	3.73876
M14	1.34	1.34	1.28	1.32	0.034641		M14	2.74	1.62	1.3	1.88667	0.756131
M16	2.48	0.8	0.8	1.36	0.969948		M16	4.22	2.96	1.35	2.84333	1.43855
M18	0.194	0.38	0.24	0.271333	0.0968779		M18	0.13	0.3	0.079	0.169667	0.115717
M20	0.174	0.087	0.15	0.137	0.0449333		M20	0.19	0.4	0.033	0.207667	0.184137
NC	0.088	0.024	0.086	0.066	0.0363868		NC	0.088	0.024	0.086	0.066	0.0363868

## Sheet: Figure S7
Figure S7. Specificity of four Sha2Cas9 variants.
	Sha2Cas9-R247A							Sha2Cas9-N415A						Sha2Cas9-S421A						Sha2Cas9-R656A
	Repeat 1	Repeat 2	Repeat 3	Average	Stdev			Repeat 1	Repeat 2	Average	Stdev			Repeat 1	Repeat 2	Average	Stdev			Repeat 1	Repeat 2	Average	Stdev
ON	10	15.7	15.7	13.8	3.2909		ON	15	16.7	15.85	1.20208		ON	15.4	14.1	14.75	0.919239		ON	0.64	0.41	0.525	0.162635
M2	1.33	1.48	4.89	2.56667	2.01346		M2	3.44	3.66	3.55	0.155563		M2	3.67	4.81	4.24	0.806102		M2	0.064	0.074	0.069	0.00707107
M4	0.93	1.27	1.56	1.25333	0.315331		M4	0.74	1.72	1.23	0.692965		M4	3.76	4.72	4.24	0.678823		M4	0.011	0.011	0.011	0
M6	1.25	1.62	1.17	1.34667	0.240069		M6	2.02	2.92	2.47	0.636396		M6	4.49	7.92	6.205	2.42538		M6	0	0.01	0.005	0.00707107
M8	1.2	1.58	0.68	1.15333	0.451811		M8	2.84	2.29	2.565	0.388909		M8	6.34	5.1	5.72	0.876812		M8	0.044	0.035	0.0395	0.00636396
M10	0.36	0.6	0.38	0.446667	0.133167		M10	2.11	2.38	2.245	0.190919		M10	1.99	3.37	2.68	0.975807		M10	0.011	0.011	0.011	0
M12	1.61	1.97	2.34	1.97333	0.365011		M12	4.24	3.52	3.88	0.509117		M12	3.52	5.59	4.555	1.46371		M12	0.023	0.022	0.0225	0.000707107
M14	0.31	0.37	0.26	0.313333	0.0550757		M14	1.53	1.72	1.625	0.13435		M14	0.54	1.73	1.135	0.841457		M14	0	0.011	0.0055	0.00777817
M16	0.32	0.53	1.66	0.836667	0.720717		M16	1.51	1.6	1.555	0.0636396		M16	0.62	1.2	0.91	0.410122		M16	0	0.022	0.011	0.0155563
M18	0.022	0.09	0.037	0.0496667	0.0357258		M18	0.054	0.023	0.0385	0.0219203		M18	0.029	0.044	0.0365	0.0106066		M18	0	0.011	0.0055	0.00777817
M20	0.011	0	0.026	0.0123333	0.0130512		M20	0.034	0.033	0.0335	0.000707107		M20	0.012	0.011	0.0115	0.000707107		M20	0.035	0.022	0.0285	0.00919239
NC	0	0	0	0	0		NC	0	0	0	0		NC	0	0	0	0		NC	0	0	0	0

## Sheet: Figure S8
Figure S8. Specificity of four SpeCas9 variants.
	SpeCas9-R247A							SpeCas9-N415A							SpeCas9-S421A							SpeCas9-R656A
	Repeat 1	Repeat 2	Repeat 3	Average	Stdev			Repeat 1	Repeat 2	Repeat 3	Average	Stdev			Repeat 1	Repeat 2	Repeat 3	Average	Stdev			Repeat 1	Repeat 2	Repeat 3	Average	Stdev
ON	12.7	9.45	6.51	9.55333	3.09629		ON	6.89	5.49	6.35	6.24333	0.706069		ON	14.4	9.22	9.85	11.1567	2.82642		ON	0.4	3.62	3.26	2.42667	1.76435
M2	0.81	1.34	0.17	0.773333	0.585861		M2	0.85	1.5	0.69	1.01333	0.428991		M2	6.97	2.74	2.41	4.04	2.54281		M2	2.25	1.28	1.11	1.54667	0.615007
M4	0.13	0.15	0.12	0.133333	0.0152753		M4	0.16	0.22	0.081	0.153667	0.0697161		M4	1.54	0.71	0.49	0.913333	0.553745		M4	0.12	0.89	0.86	0.623333	0.436157
M6	0.15	0.13	0.33	0.203333	0.110151		M6	0.11	0.26	0.23	0.2	0.0793725		M6	2.94	2.41	0.37	1.90667	1.35692		M6	0.38	1.31	1.2	0.963333	0.508167
M8	0.12	0.11	0.14	0.123333	0.0152753		M8	0.18	0.24	0.21	0.21	0.03		M8	2.37	1.71	1.08	1.72	0.645058		M8	0.039	0.81	0.71	0.519667	0.419262
M10	0.11	0.09	0.17	0.123333	0.0416333		M10	0.69	0.66	0.68	0.676667	0.0152753		M10	1.68	1.53	0.76	1.32333	0.493592		M10	0.52	0.61	1.45	0.86	0.512933
M12	0.35	0.41	0.76	0.506667	0.221435		M12	0.58	0.7	0.72	0.666667	0.0757188		M12	3.47	3.22	0.73	2.47333	1.51494		M12	0.14	1.61	1.57	1.10667	0.837397
M14	0.14	0.13	0.25	0.173333	0.0665833		M14	0.21	1.18	0.16	0.516667	0.575007		M14	0.57	0.52	0.65	0.58	0.0655744		M14	0.00982	0.25	0.17	0.143273	0.1223
M16	0.23	0.15	0.15	0.176667	0.046188		M16	0.41	0.2	0.53	0.38	0.167033		M16	1.66	0.87	1.2	1.24333	0.396779		M16	0.02	0.061	0.069	0.05	0.0262869
M18	0	0.12	0.17	0.0966667	0.0873689		M18	0.05	0.081	0.071	0.0673333	0.0158219		M18	0.081	0.13	1.37	0.527	0.73047		M18	0	0.02	0.02	0.0133333	0.011547
M20	0.00981	0.032	0.061	0.03427	0.0256704		M20	0.09	0.15	0.091	0.110333	0.034356		M20	0.1	0.11	0.099	0.103	0.00608276		M20	0	0.18	0.099	0.093	0.0901499
NC	0.00548	0.021	0.02	0.0154933	0.0086862		NC	0.04	0.00921	0.04	0.0297367	0.0177766		NC	0.05	0.021	0.03	0.0336667	0.0148436		NC	0.00986	0.00689	0.00985	0.00886667	0.00171185
